# Supplementary material for: Hypoxic tumor-derived exosomal miR-31-5p promotes lung adenocarcinoma metastasis by negatively regulating SATB2-reversed EMT and activating MEK/ERK signaling
Source: J Exp Clin Cancer Res. 2021 Jun 1;40:179. doi: 10.1186/s13046-021-01979-7 (PMC8167983; doi:10.1186/s13046-021-01979-7)
Supplement: Supplementary file 4 — Additional file 4. [file 13046_2021_1979_MOESM4_ESM.xlsx]

## Sheet: Sheet1
Association between exosomal miR-31-5p expression and clinicopathological features of LUAD patients
Characteristics	Exosomal miR-31-5p
	No. Cases	Low expression	High expression	χ2	p value
Gender				0	1
Male	42	21	21
Female	40	20	20
Age (y)				2.396	0.122
≤60	43	25	18
＞60	39	16	23
Smoker				0.248	0.618
No	60	31	29
Yes	22	10	12
Tumor size				2.563	0.109
≤3cm	64	35	29
＞3cm	18	6	12
N (Lymph node metastasis)				8.705	0.013*
N0	58	35	23
N1	6	1	5
N2-N3	18	5	13
TNM stage				10.818	0.001*
≤II	61	37	24
＞II	21	4	17
Significant results (p＜0.05) are given in bold.
Abbreviation: ESCC, esophageal squamous cell carcinoma.
